# Supplementary material for: Macular Choroidal Thickness in Keratoconus: Systematic Review and Meta-Analysis of Current Evidence
Source: Diagnostics (Basel). 2025 Sep 19;15(18):2394. doi: 10.3390/diagnostics15182394 (PMC12469044; doi:10.3390/diagnostics15182394)
Supplement: Supplementary file 1 [file diagnostics-15-02394-s001.zip]

Archive with 2 entries (2 files):
- Figure S1.tif
- File S1.pdf
